# Supplementary material for: Machine Learning Approach for Improved Longitudinal Prediction of Progression from Mild Cognitive Impairment to Alzheimer’s Disease
Source: Diagnostics (Basel). 2023 Dec 20;14(1):13. doi: 10.3390/diagnostics14010013 (PMC10795823; doi:10.3390/diagnostics14010013)
Supplement: Supplementary file 1 [file diagnostics-14-00013-s001.zip]

Archive with 1 entries (1 files):
- diagnostics-2713839-Supplementary.pdf
